# Supplementary material for: Lost lovers linked at long last: elusive female Nanophyllium mystery solved after a century of being placed in a different genus (Phasmatodea, Phylliidae)
Source: Zookeys. 2020 Sep 17;969:43–84. doi: 10.3897/zookeys.969.56214 (PMC7515932; doi:10.3897/zookeys.969.56214)
Supplement: XML Treatment for Nanophyllium [file zookeys.969.56214-treatment4.xml]

<!DOCTYPE tp:taxon-treatment
  PUBLIC "-//TaxonX//DTD Taxonomic Treatment Publishing DTD v0 20100105//EN" "tax-treatment-NSO.dtd">
<tp:taxon-treatment xmlns:tp="http://www.plazi.org/taxpub"><tp:treatment-meta><kwd-group><label>Taxon classification</label><kwd><named-content xmlns:xlink="http://www.w3.org/1999/xlink" content-type="kingdom">Animalia</named-content></kwd><kwd><named-content xmlns:xlink="http://www.w3.org/1999/xlink" content-type="order">Phasmida</named-content></kwd><kwd><named-content xmlns:xlink="http://www.w3.org/1999/xlink" content-type="family">Phylliidae</named-content></kwd></kwd-group><mixed-citation publication-type="journal"><person-group><name><surname>Cumming</surname><given-names>Royce T.</given-names></name><name><surname>Tirant</surname><given-names>Stéphane Le</given-names></name><name><surname>Teemsma</surname><given-names>Sierra N.</given-names></name><name><surname>Hennemann</surname><given-names>Frank H.</given-names></name><name><surname>Willemse</surname><given-names>Luc</given-names></name><name><surname>Büscher</surname><given-names>Thies H.</given-names></name></person-group><article-title>Lost lovers linked at long last: elusive female <italic><tp:taxon-name><tp:taxon-name-part taxon-name-part-type="genus" reg="Nanophyllium">Nanophyllium</tp:taxon-name-part></tp:taxon-name></italic> mystery solved after a century of being placed in a different genus (<tp:taxon-name><tp:taxon-name-part taxon-name-part-type="order">Phasmatodea</tp:taxon-name-part></tp:taxon-name>, <tp:taxon-name><tp:taxon-name-part taxon-name-part-type="family">Phylliidae</tp:taxon-name-part></tp:taxon-name>)</article-title><source>Zookeys</source><day>17</day><month>9</month><year>2020</year><volume>969</volume><fpage>43</fpage><lpage>84</lpage><pub-id pub-id-type="doi">10.3897/zookeys.969.56214</pub-id></mixed-citation></tp:treatment-meta><tp:nomenclature><tp:taxon-name><object-id xmlns:xlink="http://www.w3.org/1999/xlink" content-type="arpha" xlink:type="simple">87E7EBAB-8BFC-505D-ABED-45375D2C0707</object-id>
                <tp:taxon-name-part taxon-name-part-type="genus" reg="Nanophyllium">Nanophyllium</tp:taxon-name-part>
              </tp:taxon-name><tp:taxon-authority>species (male)</tp:taxon-authority><xref ref-type="fig" rid="F22">Figure 22A</xref></tp:nomenclature><tp:treatment-sec sec-type="Collection data" id="SECID0EGBBI"><title>Collection data.</title><p>One male, observed and collected by Mike Wild (USA/Indonesia) in 2015. <bold>Indonesia</bold>: Papua Province, Puncak Jaya Regency, Mokndoma, around 2,180 meters elevation.</p></tp:treatment-sec><tp:treatment-sec sec-type="discussion" id="SECID0EOBBI"><title>Discussion.</title><p>This individual was observed and photographed by Mike Wild, who notes that despite living in the area for more than 14 years, and actively observing and collecting insects there the entire time, this is the only leaf insect he has ever seen. This species has highly reduced exterior profemoral lobes, which places it morphologically most similar to <italic><tp:taxon-name><tp:taxon-name-part taxon-name-part-type="genus" reg="Nanophyllium">N.</tp:taxon-name-part> <tp:taxon-name-part taxon-name-part-type="species" reg="australianum">australianum</tp:taxon-name-part></tp:taxon-name></italic> (Fig. <xref ref-type="fig" rid="F11">11D</xref>) from Australia. This particular feature is not observed in other New Guinea known males to such a slender degree. This unknown species can be differentiated from <italic><tp:taxon-name><tp:taxon-name-part taxon-name-part-type="genus" reg="Nanophyllium">N.</tp:taxon-name-part> <tp:taxon-name-part taxon-name-part-type="species" reg="australianum">australianum</tp:taxon-name-part></tp:taxon-name></italic> by the orange head, pronotum, and mesonotum (Fig. <xref ref-type="fig" rid="F22">22A</xref>) a unique feature in and of itself as all other known <italic><tp:taxon-name><tp:taxon-name-part taxon-name-part-type="genus" reg="Nanophyllium">Nanophyllium</tp:taxon-name-part></tp:taxon-name></italic> males have the head and thorax the same color as the rest of the body. It is possible that this male may represent the unknown sex of one of the known female <italic><tp:taxon-name><tp:taxon-name-part taxon-name-part-type="genus" reg="Nanophyllium">Nanophyllium</tp:taxon-name-part></tp:taxon-name></italic> or represent an undescribed species, but at this time it cannot be determined with so many species only known from a single sex.</p><fig id="F22" position="float" orientation="portrait"><object-id xmlns:xlink="http://www.w3.org/1999/xlink" content-type="doi" xlink:type="simple">10.3897/zookeys.969.56214.figure22</object-id><object-id xmlns:xlink="http://www.w3.org/1999/xlink" content-type="arpha" xlink:type="simple">35B192E5-2A7B-5F1B-9C89-34F252A55EC5</object-id><label>Figure 22.</label><caption><p>Live observations of unidentifiable male <italic><tp:taxon-name><tp:taxon-name-part taxon-name-part-type="genus" reg="Nanophyllium">Nanophyllium</tp:taxon-name-part></tp:taxon-name></italic><bold>A</bold> individual observed by Mike Wild in Mokndoma, Indonesia <bold>B</bold> individual observed by Achmad Rian Dietra, May, 2017 on Aiduma Island, Indonesia.</p></caption><graphic xmlns:xlink="http://www.w3.org/1999/xlink" xlink:href="zookeys-969-043-g022.jpg" position="float" orientation="portrait" xlink:type="simple" id="oo_453797.jpg"><uri content-type="original_file" xlink:type="simple">https://binary.pensoft.net/fig/453797</uri></graphic></fig><p>Originally proposed by <xref ref-type="bibr" rid="B30">Rentz (1988)</xref> we agree that these darker and slightly metallic <italic><tp:taxon-name><tp:taxon-name-part taxon-name-part-type="genus" reg="Nanophyllium">Nanophyllium</tp:taxon-name-part></tp:taxon-name></italic> males appear to not mimic foliage, but to instead be mimicking a wasp. Easily observed in this individual from Mokndoma and noted by <xref ref-type="bibr" rid="B30">Rentz (1988)</xref> the dark coloration is “shining black with a bluish overcast”. This coloration is common within <tp:taxon-name><tp:taxon-name-part taxon-name-part-type="family">Scoliidae</tp:taxon-name-part></tp:taxon-name> and <tp:taxon-name><tp:taxon-name-part taxon-name-part-type="family">Pompilidae</tp:taxon-name-part></tp:taxon-name>, both of which are large and intimidating wasps within the correct size range of a <italic><tp:taxon-name><tp:taxon-name-part taxon-name-part-type="genus" reg="Nanophyllium">Nanophyllium</tp:taxon-name-part></tp:taxon-name></italic> male. Additionally, this particular specimen from Mokndoma has a bright orange head, pronotum, and mesonotum, and many species of these large wasps also have yellow, orange, or red segments of their bodies. We hope that examination of wasp species from this region and additional <italic><tp:taxon-name><tp:taxon-name-part taxon-name-part-type="genus" reg="Nanophyllium">Nanophyllium</tp:taxon-name-part></tp:taxon-name></italic> males will help to identify possible species models.</p></tp:treatment-sec><tp:treatment-sec><!--Section generated to contain objects referenced in tp:taxon-treatment.--><fig id="F11" position="float" orientation="portrait"><object-id xmlns:xlink="http://www.w3.org/1999/xlink" content-type="doi" xlink:type="simple">10.3897/zookeys.969.56214.figure11</object-id><object-id xmlns:xlink="http://www.w3.org/1999/xlink" content-type="arpha" xlink:type="simple">8A231D59-2F15-5346-8022-6B3EC0D123F1</object-id><label>Figure 11.</label><caption><p>Front legs and lobes of males of the <italic><tp:taxon-name><tp:taxon-name-part taxon-name-part-type="genus" reg="Nanophyllium"/><tp:taxon-name-part taxon-name-part-type="species" reg="stellae">stellae</tp:taxon-name-part></tp:taxon-name></italic> species group (<bold>A–C</bold>) and the <italic><tp:taxon-name><tp:taxon-name-part taxon-name-part-type="genus" reg="Nanophyllium"/><tp:taxon-name-part taxon-name-part-type="species" reg="pygmaeum">pygmaeum</tp:taxon-name-part></tp:taxon-name></italic> species group (<bold>D–H</bold>) <bold>A</bold><italic><tp:taxon-name><tp:taxon-name-part taxon-name-part-type="genus" reg="Nanophyllium">Nanophyllium</tp:taxon-name-part> <tp:taxon-name-part taxon-name-part-type="species" reg="stellae">stellae</tp:taxon-name-part></tp:taxon-name></italic><bold>B</bold><italic><tp:taxon-name><tp:taxon-name-part taxon-name-part-type="genus" reg="Nanophyllium">Nanophyllium</tp:taxon-name-part> <tp:taxon-name-part taxon-name-part-type="species" reg="miyashitai">miyashitai</tp:taxon-name-part></tp:taxon-name></italic> sp. nov. <bold>C</bold><italic><tp:taxon-name><tp:taxon-name-part taxon-name-part-type="genus" reg="Nanophyllium">Nanophyllium</tp:taxon-name-part> <tp:taxon-name-part taxon-name-part-type="species" reg="larssoni">larssoni</tp:taxon-name-part></tp:taxon-name></italic><bold>D</bold><italic><tp:taxon-name><tp:taxon-name-part taxon-name-part-type="genus" reg="Nanophyllium">Nanophyllium</tp:taxon-name-part> <tp:taxon-name-part taxon-name-part-type="species" reg="australianum">australianum</tp:taxon-name-part></tp:taxon-name></italic><bold>E</bold><italic><tp:taxon-name><tp:taxon-name-part taxon-name-part-type="genus" reg="Nanophyllium">Nanophyllium</tp:taxon-name-part> <tp:taxon-name-part taxon-name-part-type="species" reg="asekiense">asekiense</tp:taxon-name-part></tp:taxon-name></italic> comb. nov. <bold>F</bold><italic><tp:taxon-name><tp:taxon-name-part taxon-name-part-type="genus" reg="Nanophyllium">Nanophyllium</tp:taxon-name-part> <tp:taxon-name-part taxon-name-part-type="species" reg="rentzi">rentzi</tp:taxon-name-part></tp:taxon-name></italic><abbrev xmlns:xlink="http://www.w3.org/1999/xlink" content-type="institution" xlink:title="Private collection of Stéphane Le Tirant, Montreal, Canada" id="ABBRID0EYXAG" xlink:type="simple">Coll SLT</abbrev><bold>G</bold><italic><tp:taxon-name><tp:taxon-name-part taxon-name-part-type="genus" reg="Nanophyllium">Nanophyllium</tp:taxon-name-part> <tp:taxon-name-part taxon-name-part-type="species" reg="hasenpuschi">hasenpuschi</tp:taxon-name-part></tp:taxon-name></italic><bold>H</bold><italic><tp:taxon-name><tp:taxon-name-part taxon-name-part-type="genus" reg="Nanophyllium">Nanophyllium</tp:taxon-name-part> <tp:taxon-name-part taxon-name-part-type="species" reg="adisi">adisi</tp:taxon-name-part></tp:taxon-name></italic> line drawing based on holotype.</p></caption><graphic xmlns:xlink="http://www.w3.org/1999/xlink" xlink:href="zookeys-969-043-g011.jpg" position="float" orientation="portrait" xlink:type="simple" id="oo_453786.jpg"><uri content-type="original_file" xlink:type="simple">https://binary.pensoft.net/fig/453786</uri></graphic></fig></tp:treatment-sec><ref-list><ref id="B30"><mixed-citation xmlns:xlink="http://www.w3.org/1999/xlink" xlink:type="simple"><person-group><name name-style="western"><surname>Rentz</surname><given-names>DCF</given-names></name></person-group> (<year>1988</year>) <article-title><italic><tp:taxon-name><tp:taxon-name-part taxon-name-part-type="genus">Nanophyllium</tp:taxon-name-part> <tp:taxon-name-part taxon-name-part-type="species">pygmaeum</tp:taxon-name-part></tp:taxon-name></italic> Redtenbacher (<tp:taxon-name><tp:taxon-name-part taxon-name-part-type="order">Phasmatodea</tp:taxon-name-part></tp:taxon-name>: <tp:taxon-name><tp:taxon-name-part taxon-name-part-type="family">Phylliidae</tp:taxon-name-part></tp:taxon-name>: <tp:taxon-name><tp:taxon-name-part taxon-name-part-type="subfamily">Phylliinae</tp:taxon-name-part></tp:taxon-name>), a leaf insect recently recognized in Australia.</article-title><source>Australian Entomological Magazine</source><volume>15</volume>: <fpage>1</fpage>–<lpage>3</lpage>. <ext-link xlink:type="simple" ext-link-type="uri" xlink:href="http://hdl.handle.net/102.100.100/266346?index=1">http://hdl.handle.net/102.100.100/266346?index=1</ext-link></mixed-citation></ref></ref-list></tp:taxon-treatment>
