# Supplementary material for: Lost lovers linked at long last: elusive female Nanophyllium mystery solved after a century of being placed in a different genus (Phasmatodea, Phylliidae)
Source: Zookeys. 2020 Sep 17;969:43–84. doi: 10.3897/zookeys.969.56214 (PMC7515932; doi:10.3897/zookeys.969.56214)
Supplement: XML Treatment for Nanophyllium [file zookeys.969.56214-treatment5.xml]

<!DOCTYPE tp:taxon-treatment
  PUBLIC "-//TaxonX//DTD Taxonomic Treatment Publishing DTD v0 20100105//EN" "tax-treatment-NSO.dtd">
<tp:taxon-treatment xmlns:tp="http://www.plazi.org/taxpub"><tp:treatment-meta><kwd-group><label>Taxon classification</label><kwd><named-content xmlns:xlink="http://www.w3.org/1999/xlink" content-type="kingdom">Animalia</named-content></kwd><kwd><named-content xmlns:xlink="http://www.w3.org/1999/xlink" content-type="order">Phasmida</named-content></kwd><kwd><named-content xmlns:xlink="http://www.w3.org/1999/xlink" content-type="family">Phylliidae</named-content></kwd></kwd-group><mixed-citation publication-type="journal"><person-group><name><surname>Cumming</surname><given-names>Royce T.</given-names></name><name><surname>Tirant</surname><given-names>Stéphane Le</given-names></name><name><surname>Teemsma</surname><given-names>Sierra N.</given-names></name><name><surname>Hennemann</surname><given-names>Frank H.</given-names></name><name><surname>Willemse</surname><given-names>Luc</given-names></name><name><surname>Büscher</surname><given-names>Thies H.</given-names></name></person-group><article-title>Lost lovers linked at long last: elusive female <italic><tp:taxon-name><tp:taxon-name-part taxon-name-part-type="genus" reg="Nanophyllium">Nanophyllium</tp:taxon-name-part></tp:taxon-name></italic> mystery solved after a century of being placed in a different genus (<tp:taxon-name><tp:taxon-name-part taxon-name-part-type="order">Phasmatodea</tp:taxon-name-part></tp:taxon-name>, <tp:taxon-name><tp:taxon-name-part taxon-name-part-type="family">Phylliidae</tp:taxon-name-part></tp:taxon-name>)</article-title><source>Zookeys</source><day>17</day><month>9</month><year>2020</year><volume>969</volume><fpage>43</fpage><lpage>84</lpage><pub-id pub-id-type="doi">10.3897/zookeys.969.56214</pub-id></mixed-citation></tp:treatment-meta><tp:nomenclature><tp:taxon-name><object-id xmlns:xlink="http://www.w3.org/1999/xlink" content-type="arpha" xlink:type="simple">473C8348-1BC3-5007-B1C7-D76F588DB75E</object-id>
                <tp:taxon-name-part taxon-name-part-type="genus" reg="Nanophyllium">Nanophyllium</tp:taxon-name-part>
              </tp:taxon-name><tp:taxon-authority>species (male)</tp:taxon-authority><xref ref-type="fig" rid="F22">Figure 22B</xref></tp:nomenclature><tp:treatment-sec sec-type="Observational collection data" id="SECID0EFGBI"><title>Observational collection data.</title><p>One male, observed by Achmad Rian Dietra (Indonesia) in May of 2017. <bold>Indonesia</bold>: West Papua Province, Kaimana Regency, Aiduma Island.</p><p><bold>Discussion.</bold> This is only known from photographs of a live individual taken by Achmad Rian Dietra (Indonesia). Based on pro- and mesofemoral lobes being strongly angular and not smoothly arcing from end to end, this individual belongs to the <italic><tp:taxon-name><tp:taxon-name-part taxon-name-part-type="genus" reg="Nanophyllium"/><tp:taxon-name-part taxon-name-part-type="species" reg="pygmaeum">pygmaeum</tp:taxon-name-part></tp:taxon-name></italic> species group. This species group only has males known for six species: <italic><tp:taxon-name><tp:taxon-name-part taxon-name-part-type="genus" reg="Nanophyllium">N.</tp:taxon-name-part> <tp:taxon-name-part taxon-name-part-type="species" reg="pygmaeum">pygmaeum</tp:taxon-name-part></tp:taxon-name></italic> Redtenbacher, 1906, <italic><tp:taxon-name><tp:taxon-name-part taxon-name-part-type="genus" reg="Nanophyllium">N.</tp:taxon-name-part> <tp:taxon-name-part taxon-name-part-type="species" reg="asekiense">asekiense</tp:taxon-name-part></tp:taxon-name></italic> (Größer, 2002), comb. nov., <italic><tp:taxon-name><tp:taxon-name-part taxon-name-part-type="genus" reg="Nanophyllium">N.</tp:taxon-name-part> <tp:taxon-name-part taxon-name-part-type="species" reg="adisi">adisi</tp:taxon-name-part></tp:taxon-name></italic> Zompro &amp; Größer, 2003, <italic><tp:taxon-name><tp:taxon-name-part taxon-name-part-type="genus" reg="Nanophyllium">N.</tp:taxon-name-part> <tp:taxon-name-part taxon-name-part-type="species" reg="rentzi">rentzi</tp:taxon-name-part></tp:taxon-name></italic> Brock &amp; Größer, 2008, <italic><tp:taxon-name><tp:taxon-name-part taxon-name-part-type="genus" reg="Nanophyllium">N.</tp:taxon-name-part> <tp:taxon-name-part taxon-name-part-type="species" reg="hasenpuschi">hasenpuschi</tp:taxon-name-part></tp:taxon-name></italic> Brock &amp; Größer, 2008, and <italic><tp:taxon-name><tp:taxon-name-part taxon-name-part-type="genus" reg="Nanophyllium">N.</tp:taxon-name-part> <tp:taxon-name-part taxon-name-part-type="species" reg="australianum">australianum</tp:taxon-name-part></tp:taxon-name></italic> Cumming, Le Tirant &amp; Teemsma, 2018.</p><p>Based on the profemoral exterior lobe that is wider than the shaft width and not larger than the interior lobe, that rules out <italic><tp:taxon-name><tp:taxon-name-part taxon-name-part-type="genus" reg="Nanophyllium">N.</tp:taxon-name-part> <tp:taxon-name-part taxon-name-part-type="species" reg="australianum">australianum</tp:taxon-name-part></tp:taxon-name></italic> (exterior lobe of profemora same width as shaft width; Fig. <xref ref-type="fig" rid="F11">11D</xref>) and <italic><tp:taxon-name><tp:taxon-name-part taxon-name-part-type="genus" reg="Nanophyllium">N.</tp:taxon-name-part> <tp:taxon-name-part taxon-name-part-type="species" reg="adisi">adisi</tp:taxon-name-part></tp:taxon-name></italic> (exterior lobe of profemora larger than interior lobe; Fig. <xref ref-type="fig" rid="F11">11H</xref>). <italic><tp:taxon-name><tp:taxon-name-part taxon-name-part-type="genus" reg="Nanophyllium">Nanophyllium</tp:taxon-name-part> <tp:taxon-name-part taxon-name-part-type="species" reg="rentzi">rentzi</tp:taxon-name-part></tp:taxon-name></italic> (Fig. <xref ref-type="fig" rid="F18">18</xref>) and <italic><tp:taxon-name><tp:taxon-name-part taxon-name-part-type="genus" reg="Nanophyllium">N.</tp:taxon-name-part> <tp:taxon-name-part taxon-name-part-type="species" reg="asekiense">asekiense</tp:taxon-name-part></tp:taxon-name></italic> (Größer, 2002), comb. nov. (Fig. <xref ref-type="fig" rid="F17">17E, F</xref>), can also be ruled out as possible identifications, as their entire body coloration is green and the alae are completely transparent, in contrast this specimen from Aiduma Island has a brown body and dark tegmina and alae. The two remaining identification possibilities are <italic><tp:taxon-name><tp:taxon-name-part taxon-name-part-type="genus" reg="Nanophyllium">N.</tp:taxon-name-part> <tp:taxon-name-part taxon-name-part-type="species" reg="pygmaeum">pygmaeum</tp:taxon-name-part></tp:taxon-name></italic> and <italic><tp:taxon-name><tp:taxon-name-part taxon-name-part-type="genus" reg="Nanophyllium">N.</tp:taxon-name-part> <tp:taxon-name-part taxon-name-part-type="species" reg="hasenpuschi">hasenpuschi</tp:taxon-name-part></tp:taxon-name></italic> which can easily be morphologically separated by the coloration of the alae, solid brown in <italic><tp:taxon-name><tp:taxon-name-part taxon-name-part-type="genus" reg="Nanophyllium">N.</tp:taxon-name-part> <tp:taxon-name-part taxon-name-part-type="species" reg="pygmaeum">pygmaeum</tp:taxon-name-part></tp:taxon-name></italic> or alae with a large transparent patch in <italic><tp:taxon-name><tp:taxon-name-part taxon-name-part-type="genus" reg="Nanophyllium">N.</tp:taxon-name-part> <tp:taxon-name-part taxon-name-part-type="species" reg="hasenpuschi">hasenpuschi</tp:taxon-name-part></tp:taxon-name></italic>. Unfortunately, this individual has its wings closed so the interior color is impossible to see. A definitive identification is unfortunately not possible at this time. Geographically this individual is located near collection sites of both <italic><tp:taxon-name><tp:taxon-name-part taxon-name-part-type="genus" reg="Nanophyllium">N.</tp:taxon-name-part> <tp:taxon-name-part taxon-name-part-type="species" reg="hasenpuschi">hasenpuschi</tp:taxon-name-part></tp:taxon-name></italic> and <italic><tp:taxon-name><tp:taxon-name-part taxon-name-part-type="genus" reg="Nanophyllium">N.</tp:taxon-name-part> <tp:taxon-name-part taxon-name-part-type="species" reg="pygmaeum">pygmaeum</tp:taxon-name-part></tp:taxon-name></italic> so no inference can be drawn from locality (Fig. <xref ref-type="fig" rid="F4">4</xref>). This is however a unique opportunity to share photos of a live individual and to add a new distribution checkpoint to the map of <italic><tp:taxon-name><tp:taxon-name-part taxon-name-part-type="genus" reg="Nanophyllium">Nanophyllium</tp:taxon-name-part></tp:taxon-name></italic> collection/observation localities (Fig. <xref ref-type="fig" rid="F15">15</xref>). It is also possible that this individual represents an undescribed species on its own, or the male for an undescribed species based on one of the below females illustrated.</p></tp:treatment-sec><tp:treatment-sec><!--Section generated to contain objects referenced in tp:taxon-treatment.--><fig id="F22" position="float" orientation="portrait"><object-id xmlns:xlink="http://www.w3.org/1999/xlink" content-type="doi" xlink:type="simple">10.3897/zookeys.969.56214.figure22</object-id><object-id xmlns:xlink="http://www.w3.org/1999/xlink" content-type="arpha" xlink:type="simple">35B192E5-2A7B-5F1B-9C89-34F252A55EC5</object-id><label>Figure 22.</label><caption><p>Live observations of unidentifiable male <italic><tp:taxon-name><tp:taxon-name-part taxon-name-part-type="genus" reg="Nanophyllium">Nanophyllium</tp:taxon-name-part></tp:taxon-name></italic><bold>A</bold> individual observed by Mike Wild in Mokndoma, Indonesia <bold>B</bold> individual observed by Achmad Rian Dietra, May, 2017 on Aiduma Island, Indonesia.</p></caption><graphic xmlns:xlink="http://www.w3.org/1999/xlink" xlink:href="zookeys-969-043-g022.jpg" position="float" orientation="portrait" xlink:type="simple" id="oo_453797.jpg"><uri content-type="original_file" xlink:type="simple">https://binary.pensoft.net/fig/453797</uri></graphic></fig><fig id="F11" position="float" orientation="portrait"><object-id xmlns:xlink="http://www.w3.org/1999/xlink" content-type="doi" xlink:type="simple">10.3897/zookeys.969.56214.figure11</object-id><object-id xmlns:xlink="http://www.w3.org/1999/xlink" content-type="arpha" xlink:type="simple">8A231D59-2F15-5346-8022-6B3EC0D123F1</object-id><label>Figure 11.</label><caption><p>Front legs and lobes of males of the <italic><tp:taxon-name><tp:taxon-name-part taxon-name-part-type="genus" reg="Nanophyllium"/><tp:taxon-name-part taxon-name-part-type="species" reg="stellae">stellae</tp:taxon-name-part></tp:taxon-name></italic> species group (<bold>A–C</bold>) and the <italic><tp:taxon-name><tp:taxon-name-part taxon-name-part-type="genus" reg="Nanophyllium"/><tp:taxon-name-part taxon-name-part-type="species" reg="pygmaeum">pygmaeum</tp:taxon-name-part></tp:taxon-name></italic> species group (<bold>D–H</bold>) <bold>A</bold><italic><tp:taxon-name><tp:taxon-name-part taxon-name-part-type="genus" reg="Nanophyllium">Nanophyllium</tp:taxon-name-part> <tp:taxon-name-part taxon-name-part-type="species" reg="stellae">stellae</tp:taxon-name-part></tp:taxon-name></italic><bold>B</bold><italic><tp:taxon-name><tp:taxon-name-part taxon-name-part-type="genus" reg="Nanophyllium">Nanophyllium</tp:taxon-name-part> <tp:taxon-name-part taxon-name-part-type="species" reg="miyashitai">miyashitai</tp:taxon-name-part></tp:taxon-name></italic> sp. nov. <bold>C</bold><italic><tp:taxon-name><tp:taxon-name-part taxon-name-part-type="genus" reg="Nanophyllium">Nanophyllium</tp:taxon-name-part> <tp:taxon-name-part taxon-name-part-type="species" reg="larssoni">larssoni</tp:taxon-name-part></tp:taxon-name></italic><bold>D</bold><italic><tp:taxon-name><tp:taxon-name-part taxon-name-part-type="genus" reg="Nanophyllium">Nanophyllium</tp:taxon-name-part> <tp:taxon-name-part taxon-name-part-type="species" reg="australianum">australianum</tp:taxon-name-part></tp:taxon-name></italic><bold>E</bold><italic><tp:taxon-name><tp:taxon-name-part taxon-name-part-type="genus" reg="Nanophyllium">Nanophyllium</tp:taxon-name-part> <tp:taxon-name-part taxon-name-part-type="species" reg="asekiense">asekiense</tp:taxon-name-part></tp:taxon-name></italic> comb. nov. <bold>F</bold><italic><tp:taxon-name><tp:taxon-name-part taxon-name-part-type="genus" reg="Nanophyllium">Nanophyllium</tp:taxon-name-part> <tp:taxon-name-part taxon-name-part-type="species" reg="rentzi">rentzi</tp:taxon-name-part></tp:taxon-name></italic><abbrev xmlns:xlink="http://www.w3.org/1999/xlink" content-type="institution" xlink:title="Private collection of Stéphane Le Tirant, Montreal, Canada" id="ABBRID0EYXAG" xlink:type="simple">Coll SLT</abbrev><bold>G</bold><italic><tp:taxon-name><tp:taxon-name-part taxon-name-part-type="genus" reg="Nanophyllium">Nanophyllium</tp:taxon-name-part> <tp:taxon-name-part taxon-name-part-type="species" reg="hasenpuschi">hasenpuschi</tp:taxon-name-part></tp:taxon-name></italic><bold>H</bold><italic><tp:taxon-name><tp:taxon-name-part taxon-name-part-type="genus" reg="Nanophyllium">Nanophyllium</tp:taxon-name-part> <tp:taxon-name-part taxon-name-part-type="species" reg="adisi">adisi</tp:taxon-name-part></tp:taxon-name></italic> line drawing based on holotype.</p></caption><graphic xmlns:xlink="http://www.w3.org/1999/xlink" xlink:href="zookeys-969-043-g011.jpg" position="float" orientation="portrait" xlink:type="simple" id="oo_453786.jpg"><uri content-type="original_file" xlink:type="simple">https://binary.pensoft.net/fig/453786</uri></graphic></fig><fig id="F18" position="float" orientation="portrait"><object-id xmlns:xlink="http://www.w3.org/1999/xlink" content-type="doi" xlink:type="simple">10.3897/zookeys.969.56214.figure18</object-id><object-id xmlns:xlink="http://www.w3.org/1999/xlink" content-type="arpha" xlink:type="simple">91DAF570-0BAD-5DF7-A43E-EC8CE0279FFA</object-id><label>Figure 18.</label><caption><p><italic><tp:taxon-name><tp:taxon-name-part taxon-name-part-type="genus" reg="Nanophyllium">Nanophyllium</tp:taxon-name-part> <tp:taxon-name-part taxon-name-part-type="species" reg="rentzi">rentzi</tp:taxon-name-part></tp:taxon-name></italic> males dorsal, note the variation in abdominal shape <bold>A</bold> holotype in the <named-content xmlns:xlink="http://www.w3.org/1999/xlink" content-type="dwc:institutional_code" xlink:type="simple">NHMUK</named-content> (copyright <named-content xmlns:xlink="http://www.w3.org/1999/xlink" content-type="dwc:institutional_code" xlink:type="simple">NHMUK</named-content> 2020 online Data Portal; <ext-link xmlns:xlink="http://www.w3.org/1999/xlink" xlink:type="simple" ext-link-type="uri" xlink:href="https://data.nhm.ac.uk/object/b03f481f-1a1c-4ccd-8558-505668fc78f3/1591228800000">https://data.nhm.ac.uk/object/b03f481f-1a1c-4ccd-8558-505668fc78f3/1591228800000</ext-link>) <bold>B</bold> male from Fak Fak, Indonesia, <abbrev xmlns:xlink="http://www.w3.org/1999/xlink" content-type="institution" xlink:title="Private collection of Stéphane Le Tirant, Montreal, Canada" id="ABBRID0EXHAI" xlink:type="simple">Coll SLT</abbrev>.</p></caption><graphic xmlns:xlink="http://www.w3.org/1999/xlink" xlink:href="zookeys-969-043-g018.jpg" position="float" orientation="portrait" xlink:type="simple" id="oo_453793.jpg"><uri content-type="original_file" xlink:type="simple">https://binary.pensoft.net/fig/453793</uri></graphic></fig><fig id="F17" position="float" orientation="portrait"><object-id xmlns:xlink="http://www.w3.org/1999/xlink" content-type="doi" xlink:type="simple">10.3897/zookeys.969.56214.figure17</object-id><object-id xmlns:xlink="http://www.w3.org/1999/xlink" content-type="arpha" xlink:type="simple">4AD6C496-4A27-54BA-B16D-12E1A86F38A2</object-id><label>Figure 17.</label><caption><p><italic><tp:taxon-name><tp:taxon-name-part taxon-name-part-type="genus" reg="Nanophyllium">Nanophyllium</tp:taxon-name-part> <tp:taxon-name-part taxon-name-part-type="species" reg="asekiense">asekiense</tp:taxon-name-part></tp:taxon-name></italic> (Größer, 2002), comb. nov. males and females, all originating from Papua New Guinea, Morobe Province. Note the variation in the male abdominal shape and the female abdominal, color, and femoral lobe variability <bold>A</bold> yellow form female, Morobe Province, Aseki, Oiwa Village, July, 2016, <abbrev xmlns:xlink="http://www.w3.org/1999/xlink" content-type="institution" xlink:title="Private collection of Royce T. Cumming, California, U.S.A." id="ABBRID0EEFAI" xlink:type="simple">Coll RC</abbrev> 16-268 <bold>B</bold> green form female, Papua New Guinea, Morobe, Aseki (Oiwa), Nov. 2000, <abbrev xmlns:xlink="http://www.w3.org/1999/xlink" content-type="institution" xlink:title="Private collection of Stéphane Le Tirant, Montreal, Canada" id="ABBRID0ELFAI" xlink:type="simple">Coll SLT</abbrev><bold>C</bold> brown form female, Morobe Province, Aseki, Oiwa Village, July, 2016, <abbrev xmlns:xlink="http://www.w3.org/1999/xlink" content-type="institution" xlink:title="Private collection of Royce T. Cumming, California, U.S.A." id="ABBRID0ESFAI" xlink:type="simple">Coll RC</abbrev> 16-264 <bold>D</bold> red/brown form female, Papua New Guinea, Morobe, Aseki (Oiwa), Nov. 2000, <abbrev xmlns:xlink="http://www.w3.org/1999/xlink" content-type="institution" xlink:title="Private collection of Stéphane Le Tirant, Montreal, Canada" id="ABBRID0EZFAI" xlink:type="simple">Coll SLT</abbrev><bold>E</bold> serrate abdominal male bred by the Montreal Insectarium, <abbrev xmlns:xlink="http://www.w3.org/1999/xlink" content-type="institution" xlink:title="Insectarium de Montréal, Montréal, Québec, Canada" id="ABBRID0EAGAI" xlink:type="simple">IMQC</abbrev><bold>F</bold> spade shaped male bred by the Montreal Insectarium, <abbrev xmlns:xlink="http://www.w3.org/1999/xlink" content-type="institution" xlink:title="Private collection of Royce T. Cumming, California, U.S.A." id="ABBRID0EHGAI" xlink:type="simple">Coll RC</abbrev> 19-055.</p></caption><graphic xmlns:xlink="http://www.w3.org/1999/xlink" xlink:href="zookeys-969-043-g017.jpg" position="float" orientation="portrait" xlink:type="simple" id="oo_453792.jpg"><uri content-type="original_file" xlink:type="simple">https://binary.pensoft.net/fig/453792</uri></graphic></fig><fig id="F4" position="float" orientation="portrait"><object-id xmlns:xlink="http://www.w3.org/1999/xlink" content-type="doi" xlink:type="simple">10.3897/zookeys.969.56214.figure4</object-id><object-id xmlns:xlink="http://www.w3.org/1999/xlink" content-type="arpha" xlink:type="simple">348C166A-FB5E-53C2-8771-F251EE1A1549</object-id><label>Figure 4.</label><caption><p>Distribution map showing localities for the known and herein described species.</p></caption><graphic xmlns:xlink="http://www.w3.org/1999/xlink" xlink:href="zookeys-969-043-g004.jpg" position="float" orientation="portrait" xlink:type="simple" id="oo_453779.jpg"><uri content-type="original_file" xlink:type="simple">https://binary.pensoft.net/fig/453779</uri></graphic></fig><fig id="F15" position="float" orientation="portrait"><object-id xmlns:xlink="http://www.w3.org/1999/xlink" content-type="doi" xlink:type="simple">10.3897/zookeys.969.56214.figure15</object-id><object-id xmlns:xlink="http://www.w3.org/1999/xlink" content-type="arpha" xlink:type="simple">19E76B10-DB11-56F4-AE21-F81158838012</object-id><label>Figure 15.</label><caption><p>Distribution map showing the undetermined <italic><tp:taxon-name><tp:taxon-name-part taxon-name-part-type="genus" reg="Nanophyllium">Nanophyllium</tp:taxon-name-part></tp:taxon-name></italic> specimens with mappable localities.</p></caption><graphic xmlns:xlink="http://www.w3.org/1999/xlink" xlink:href="zookeys-969-043-g015.jpg" position="float" orientation="portrait" xlink:type="simple" id="oo_453790.jpg"><uri content-type="original_file" xlink:type="simple">https://binary.pensoft.net/fig/453790</uri></graphic></fig></tp:treatment-sec></tp:taxon-treatment>
